# Supplementary material for: Traceless enzymatic protein synthesis without ligation sites constraint
Source: Natl Sci Rev. 2021 Aug 24;9(5):nwab158. doi: 10.1093/nsr/nwab158 (PMC9155641; doi:10.1093/nsr/nwab158)
Supplement: nwab158_Supplemental_Files [file nwab158_supplemental_files.zip]

Archive with 2 entries (2 files):
- Revised_supplementary_HPLC_traces_and_MS_figures-210811.docx
- Revised_supplementary_methods_and_results-210811.docx
